# Supplementary material for: Equivalent Circuit Modeling and Analysis for Microfluidic Electrical Impedance Monitoring of Single-Cell Growth
Source: Biosensors (Basel). 2025 Feb 14;15(2):113. doi: 10.3390/bios15020113 (PMC11853229; doi:10.3390/bios15020113)
Supplement: Supplementary file 1 [file biosensors-15-00113-s001.zip]

Archive with 1 entries (1 files):
- biosensors-3443896-supplementary.pdf
